# Supplementary material for: Molecule generation for drug design: A graph learning perspective
Source: Fundam Res. 2024 Dec 20;6(1):40–52. doi: 10.1016/j.fmre.2024.11.027 (PMC12869761; doi:10.1016/j.fmre.2024.11.027)
Supplement: Supplementary file 1 [file mmc1.zip]

Archive with 1 entries (1 files):
- yanjunchi.tex
